# Supplementary material for: Proteomic analysis of Potentilla fruticosa L. leaves by iTRAQ reveals responses to heat stress
Source: PLoS One. 2017 Aug 22;12(8):e0182917. doi: 10.1371/journal.pone.0182917 (PMC5568749; doi:10.1371/journal.pone.0182917)
Supplement: S1 Table — (XLSX) [file pone.0182917.s002.xlsx]

## Sheet: Table S1
S1 Table : Primers used for analysis of gene expression by qRT-PCR
Protein Name	Genesymbol	Primer	Sequence (5'to3')
HSC70	HSC70	Forward Primer	ACTCGGACAATCAACCTGGT
HSC70	HSC70	Reverse Primer	TGGCGTCAATGTCAAAGCAA
Translation protein SH3-like family protein	TCM_025183	Forward Primer	GTCAACGTCGGAATCAACCC
Translation protein SH3-like family protein	TCM_025183	Reverse Primer	TTATCCTTATCCTCGGCGGC
Elongation factor 1-alpha-like	EEF1A	Forward Primer	CCTGGGAGGTGAAGTTAGCA
Elongation factor 1-alpha-like	EEF1A	Reverse Primer	CGTCAAGGATCTCAAGCGTG
30S ribosomal protein S1	rpsA	Forward Primer	AAGCCATGACCGTGAGAAAG
30S ribosomal protein S1	rpsA	Reverse Primer	AACGAGTGTAGGATTGCGGA
NAD(P)H-quinone oxidoreductase subunit N-like	ndhN	Forward Primer	CGCAAGCATACGTTTCATGC
NAD(P)H-quinone oxidoreductase subunit N-like	ndhN	Reverse Primer	CCCACTCCAGTTGTTGCTTT
Actin	Actin	Forward Primer	TCCACTGAGCACAATGTTGC
Actin	Actin	Reverse Primer	TGAGAGATTCAGGTGCCCAG
