# Supplementary material for: Proteomic analysis of Potentilla fruticosa L. leaves by iTRAQ reveals responses to heat stress
Source: PLoS One. 2017 Aug 22;12(8):e0182917. doi: 10.1371/journal.pone.0182917 (PMC5568749; doi:10.1371/journal.pone.0182917)
Supplement: S3 Table — (XLSX) [file pone.0182917.s004.xlsx]

## Sheet: Table S2
S3 Table:Identification of differentially abundant proteins by Itraq
Number	Unused	Total	%Cov	%Cov(50)	%Cov(95)	Accession	Name	Species	Peptides(95%)	Fold change(Heat vs Control)	PVal 116:113	116:113
2	29.3	29.3	68.68	48.35	37.36	gi|470102732	ferredoxin--NADP reductase, chloroplastic-like [Fragaria vesca subsp. vesca]	Fragaria vesca subsp. vesca	15	0.270396	1.47656e-07	116:113
2	29.3	29.3	68.68	48.35	37.36	gi|470102732	ferredoxin--NADP reductase, chloroplastic-like [Fragaria vesca subsp. vesca]	Fragaria vesca subsp. vesca	15	0.192309	7.99378e-07	121:113
2	29.3	29.3	68.68	48.35	37.36	gi|470102732	ferredoxin--NADP reductase, chloroplastic-like [Fragaria vesca subsp. vesca]	Fragaria vesca subsp. vesca	15	3.37287	2.3602e-07	117:116
2	29.3	29.3	68.68	48.35	37.36	gi|470102732	ferredoxin--NADP reductase, chloroplastic-like [Fragaria vesca subsp. vesca]	Fragaria vesca subsp. vesca	15	0.20893	3.41649e-07	121:117
4	22.89	22.89	66.22	35.35	22.82	gi|645235988	elongation factor 1-alpha-like [Prunus mume]	Prunus mume	17	0.642688	0.00478458	117:116
7	21.12	21.12	66.39	60.66	59.84	gi|694380111	heat shock 70 kDa protein [Pyrus x bretschneideri]	Pyrus x bretschneideri	19	18.197	0.0143055	116:113
7	21.12	21.12	66.39	60.66	59.84	gi|694380111	heat shock 70 kDa protein [Pyrus x bretschneideri]	Pyrus x bretschneideri	19	17.8649	0.0141479	121:113
7	21.12	21.12	66.39	60.66	59.84	gi|694380111	heat shock 70 kDa protein [Pyrus x bretschneideri]	Pyrus x bretschneideri	19	0.0847227	0.017118	117:116
7	21.12	21.12	66.39	60.66	59.84	gi|694380111	heat shock 70 kDa protein [Pyrus x bretschneideri]	Pyrus x bretschneideri	19	9.90832	0.0450723	121:117
8	20.16	20.38	52.8	39.73	27.47	gi|225465198	elongation factor 1-gamma-like [Vitis vinifera]	Vitis vinifera	8	0.586138	0.0127904	117:116
9	19.48	19.69	56.84	40.6	40.17	gi|428697270	ATP synthase CF1 alpha subunit (chloroplast) [Fragaria virginiana]	Fragaria virginiana	17	0.258226	0.000122401	116:113
9	19.48	19.69	56.84	40.6	40.17	gi|428697270	ATP synthase CF1 alpha subunit (chloroplast) [Fragaria virginiana]	Fragaria virginiana	17	0.201372	0.00641137	121:113
9	19.48	19.69	56.84	40.6	40.17	gi|428697270	ATP synthase CF1 alpha subunit (chloroplast) [Fragaria virginiana]	Fragaria virginiana	17	2.75423	0.000717677	117:116
9	19.48	19.69	56.84	40.6	40.17	gi|428697270	ATP synthase CF1 alpha subunit (chloroplast) [Fragaria virginiana]	Fragaria virginiana	17	0.233346	0.00895619	121:117
10	18.23	18.23	52.11	28.78	22.83	gi|470108717	chloroplast stem-loop binding protein of 41 kDa a, chloroplastic-like [Fragaria vesca subsp. vesca]	Fragaria vesca subsp. vesca	8	0.465586	1.5444e-05	116:113
10	18.23	18.23	52.11	28.78	22.83	gi|470108717	chloroplast stem-loop binding protein of 41 kDa a, chloroplastic-like [Fragaria vesca subsp. vesca]	Fragaria vesca subsp. vesca	8	0.49204	0.000564367	121:113
10	18.23	18.23	52.11	28.78	22.83	gi|470108717	chloroplast stem-loop binding protein of 41 kDa a, chloroplastic-like [Fragaria vesca subsp. vesca]	Fragaria vesca subsp. vesca	8	1.97697	1.19526e-05	117:116
10	18.23	18.23	52.11	28.78	22.83	gi|470108717	chloroplast stem-loop binding protein of 41 kDa a, chloroplastic-like [Fragaria vesca subsp. vesca]	Fragaria vesca subsp. vesca	8	0.515229	0.000129867	121:117
11	17.82	17.84	48.57	24.29	22.57	gi|470129154	luminal-binding protein 5-like [Fragaria vesca subsp. vesca]	Fragaria vesca subsp. vesca	15	5.10505	0.00291432	116:113
11	17.82	17.84	48.57	24.29	22.57	gi|470129154	luminal-binding protein 5-like [Fragaria vesca subsp. vesca]	Fragaria vesca subsp. vesca	15	3.66438	0.0324763	121:113
11	17.82	17.84	48.57	24.29	22.57	gi|470129154	luminal-binding protein 5-like [Fragaria vesca subsp. vesca]	Fragaria vesca subsp. vesca	15	0.11695	0.00327272	117:116
11	17.82	17.84	48.57	24.29	22.57	gi|470129154	luminal-binding protein 5-like [Fragaria vesca subsp. vesca]	Fragaria vesca subsp. vesca	15	6.0256	0.0106207	121:117
12	17.69	17.69	41.52	27.85	18.73	gi|470120512	linoleate 13S-lipoxygenase 2-1, chloroplastic-like [Fragaria vesca subsp. vesca]	Fragaria vesca subsp. vesca	7	0.0636796	9.89218e-05	116:113
12	17.69	17.69	41.52	27.85	18.73	gi|470120512	linoleate 13S-lipoxygenase 2-1, chloroplastic-like [Fragaria vesca subsp. vesca]	Fragaria vesca subsp. vesca	7	0.0648634	0.00110736	121:113
12	17.69	17.69	41.52	27.85	18.73	gi|470120512	linoleate 13S-lipoxygenase 2-1, chloroplastic-like [Fragaria vesca subsp. vesca]	Fragaria vesca subsp. vesca	7	12.5892	0.0439704	117:116
14	15.61	15.85	41.24	11.09	7.15	gi|470115774	phosphoenolpyruvate carboxylase, housekeeping isozyme-like [Fragaria vesca subsp. vesca]	Fragaria vesca subsp. vesca	6	1.88799	0.00601207	121:117
16	14.4	14.56	55.93	36.67	34.44	gi|470136963	chaperone protein ClpB3, chloroplastic-like [Fragaria vesca subsp. vesca]	Fragaria vesca subsp. vesca	9	25.5859	0.00545464	116:113
16	14.4	14.56	55.93	36.67	34.44	gi|470136963	chaperone protein ClpB3, chloroplastic-like [Fragaria vesca subsp. vesca]	Fragaria vesca subsp. vesca	9	25.1189	0.00597206	121:113
16	14.4	14.56	55.93	36.67	34.44	gi|470136963	chaperone protein ClpB3, chloroplastic-like [Fragaria vesca subsp. vesca]	Fragaria vesca subsp. vesca	9	0.0452898	0.00106772	117:116
16	14.4	14.56	55.93	36.67	34.44	gi|470136963	chaperone protein ClpB3, chloroplastic-like [Fragaria vesca subsp. vesca]	Fragaria vesca subsp. vesca	9	18.3654	0.00694003	121:117
21	12.37	12.44	49.17	23.64	18.68	gi|470137715	peptidyl-prolyl cis-trans isomerase CYP38, chloroplastic-like [Fragaria vesca subsp. vesca]	Fragaria vesca subsp. vesca	6	0.387258	0.0323188	121:113
22	11.75	14.13	44.76	27.76	23.8	gi|470101899	heat shock cognate 70 kDa protein-like [Fragaria vesca subsp. vesca]	Fragaria vesca subsp. vesca	13	5.01187	0.00333461	116:113
22	11.75	14.13	44.76	27.76	23.8	gi|470101899	heat shock cognate 70 kDa protein-like [Fragaria vesca subsp. vesca]	Fragaria vesca subsp. vesca	13	4.32514	0.0119713	121:113
22	11.75	14.13	44.76	27.76	23.8	gi|470101899	heat shock cognate 70 kDa protein-like [Fragaria vesca subsp. vesca]	Fragaria vesca subsp. vesca	13	0.242103	0.00971137	117:116
22	11.75	14.13	44.76	27.76	23.8	gi|470101899	heat shock cognate 70 kDa protein-like [Fragaria vesca subsp. vesca]	Fragaria vesca subsp. vesca	13	3.53183	0.00820978	121:117
26	10.74	10.74	61.29	32.9	32.9	gi|470102448	peroxiredoxin Q, chloroplastic-like [Fragaria vesca subsp. vesca]	Fragaria vesca subsp. vesca	7	0.366438	0.000740328	116:113
26	10.74	10.74	61.29	32.9	32.9	gi|470102448	peroxiredoxin Q, chloroplastic-like [Fragaria vesca subsp. vesca]	Fragaria vesca subsp. vesca	7	0.21677	0.0205651	121:113
26	10.74	10.74	61.29	32.9	32.9	gi|470102448	peroxiredoxin Q, chloroplastic-like [Fragaria vesca subsp. vesca]	Fragaria vesca subsp. vesca	7	2.55859	0.000859149	117:116
26	10.74	10.74	61.29	32.9	32.9	gi|470102448	peroxiredoxin Q, chloroplastic-like [Fragaria vesca subsp. vesca]	Fragaria vesca subsp. vesca	7	0.226986	0.0191297	121:117
27	10.33	10.33	70.07	43.8	37.23	gi|470116855	18.2 kDa class I heat shock protein-like [Fragaria vesca subsp. vesca]	Fragaria vesca subsp. vesca	9	29.9226	0.0212765	116:113
27	10.33	10.33	70.07	43.8	37.23	gi|470116855	18.2 kDa class I heat shock protein-like [Fragaria vesca subsp. vesca]	Fragaria vesca subsp. vesca	9	29.1072	0.0212589	121:113
27	10.33	10.33	70.07	43.8	37.23	gi|470116855	18.2 kDa class I heat shock protein-like [Fragaria vesca subsp. vesca]	Fragaria vesca subsp. vesca	9	0.0237684	0.00224482	117:116
27	10.33	10.33	70.07	43.8	37.23	gi|470116855	18.2 kDa class I heat shock protein-like [Fragaria vesca subsp. vesca]	Fragaria vesca subsp. vesca	9	29.9226	0.0154113	121:117
28	10.28	10.4	58.33	21.88	21.88	gi|470110102	thioredoxin-like protein CDSP32, chloroplastic-like [Fragaria vesca subsp. vesca]	Fragaria vesca subsp. vesca	5	0.47863	0.0434454	121:117
29	9.87	9.94	43.09	21.55	16.3	gi|470136232	uncharacterized oxidoreductase At1g06690, chloroplastic-like [Fragaria vesca subsp. vesca]	Fragaria vesca subsp. vesca	5	0.597035	0.021682	121:113
29	9.87	9.94	43.09	21.55	16.3	gi|470136232	uncharacterized oxidoreductase At1g06690, chloroplastic-like [Fragaria vesca subsp. vesca]	Fragaria vesca subsp. vesca	5	0.597035	0.0262075	121:117
30	9.71	10.15	51.45	18.6	13.95	gi|470126676	chaperone protein ClpB1-like [Fragaria vesca subsp. vesca]	Fragaria vesca subsp. vesca	5	0.0591562	0.00834922	117:116
34	9.07	9.34	28.83	7.404	3.397	gi|470103932	splicing factor 3B subunit 3-like [Fragaria vesca subsp. vesca]	Fragaria vesca subsp. vesca	3	2.93765	0.0154919	116:113
34	9.07	9.34	28.83	7.404	3.397	gi|470103932	splicing factor 3B subunit 3-like [Fragaria vesca subsp. vesca]	Fragaria vesca subsp. vesca	3	2.70396	0.010813	121:113
36	9	9.41	32.11	16.18	12.75	gi|470135543	probable acetyl-CoA acetyltransferase, cytosolic 2-like [Fragaria vesca subsp. vesca]	Fragaria vesca subsp. vesca	4	0.580764	0.017616	121:117
37	8.88	9.1	47.35	24.73	20.14	gi|470134770	unknown protein DS12 from 2D-PAGE of leaf, chloroplastic-like [Fragaria vesca subsp. vesca]	Fragaria vesca subsp. vesca	5	0.487529	0.020516	116:113
37	8.88	9.1	47.35	24.73	20.14	gi|470134770	unknown protein DS12 from 2D-PAGE of leaf, chloroplastic-like [Fragaria vesca subsp. vesca]	Fragaria vesca subsp. vesca	5	0.337287	0.0131882	121:113
37	8.88	9.1	47.35	24.73	20.14	gi|470134770	unknown protein DS12 from 2D-PAGE of leaf, chloroplastic-like [Fragaria vesca subsp. vesca]	Fragaria vesca subsp. vesca	5	2.01372	0.0223817	117:116
37	8.88	9.1	47.35	24.73	20.14	gi|470134770	unknown protein DS12 from 2D-PAGE of leaf, chloroplastic-like [Fragaria vesca subsp. vesca]	Fragaria vesca subsp. vesca	5	0.337287	0.0166039	121:117
41	8.33	8.33	76	50	34	gi|659134080	heat shock protein 90-2, partial [Cucumis melo]	Cucumis melo	4	9.72747	0.0278735	116:113
41	8.33	8.33	76	50	34	gi|659134080	heat shock protein 90-2, partial [Cucumis melo]	Cucumis melo	4	7.24436	0.0341157	121:113
45	7.98	8.3	50.74	18.58	10.62	gi|470121124	glutathione reductase, cytosolic-like [Fragaria vesca subsp. vesca]	Fragaria vesca subsp. vesca	3	0.515229	0.0355492	117:116
49	7.61	7.61	38.35	16.26	10.68	gi|470127163	beta-glucosidase 44-like [Fragaria vesca subsp. vesca]	Fragaria vesca subsp. vesca	3	0.192309	0.00565154	116:113
49	7.61	7.61	38.35	16.26	10.68	gi|470127163	beta-glucosidase 44-like [Fragaria vesca subsp. vesca]	Fragaria vesca subsp. vesca	3	0.143219	0.0113633	121:113
49	7.61	7.61	38.35	16.26	10.68	gi|470127163	beta-glucosidase 44-like [Fragaria vesca subsp. vesca]	Fragaria vesca subsp. vesca	3	5.01187	0.0160722	117:116
49	7.61	7.61	38.35	16.26	10.68	gi|470127163	beta-glucosidase 44-like [Fragaria vesca subsp. vesca]	Fragaria vesca subsp. vesca	3	0.135519	0.00954772	121:117
53	7.01	7.31	33.03	13.94	4.037	gi|470147843	calnexin homolog 1-like [Fragaria vesca subsp. vesca]	Fragaria vesca subsp. vesca	2	3.53183	0.00128958	116:113
53	7.01	7.31	33.03	13.94	4.037	gi|470147843	calnexin homolog 1-like [Fragaria vesca subsp. vesca]	Fragaria vesca subsp. vesca	2	3.94457	0.000523386	121:113
53	7.01	7.31	33.03	13.94	4.037	gi|470147843	calnexin homolog 1-like [Fragaria vesca subsp. vesca]	Fragaria vesca subsp. vesca	2	0.291072	0.000845101	117:116
53	7.01	7.31	33.03	13.94	4.037	gi|470147843	calnexin homolog 1-like [Fragaria vesca subsp. vesca]	Fragaria vesca subsp. vesca	2	3.83707	0.000487307	121:117
61	6.44	6.44	83.9	42.37	35.59	gi|470117806	30S ribosomal protein S1, chloroplastic-like [Fragaria vesca subsp. vesca]	Fragaria vesca subsp. vesca	4	0.465586	0.0339193	121:113
65	6.22	6.28	44.64	27.98	22.62	gi|470121591	translationally-controlled tumor protein homolog [Fragaria vesca subsp. vesca]	Fragaria vesca subsp. vesca	4	0.237684	0.0371319	117:116
65	6.22	6.28	44.64	27.98	22.62	gi|470121591	translationally-controlled tumor protein homolog [Fragaria vesca subsp. vesca]	Fragaria vesca subsp. vesca	4	3.87258	0.047476	121:117
72	5.95	6.32	50	12.83	10.53	gi|470133785	uncharacterized protein At2g37660, chloroplastic-like [Fragaria vesca subsp. vesca]	Fragaria vesca subsp. vesca	4	1.85353	0.0422212	121:117
73	5.87	5.98	44.31	26.27	14.51	gi|470117615	uncharacterized protein LOC101313964 [Fragaria vesca subsp. vesca]	Fragaria vesca subsp. vesca	2	0.660694	0.0146911	116:113
73	5.87	5.98	44.31	26.27	14.51	gi|470117615	uncharacterized protein LOC101313964 [Fragaria vesca subsp. vesca]	Fragaria vesca subsp. vesca	2	1.65959	0.00809755	117:116
73	5.87	5.98	44.31	26.27	14.51	gi|470117615	uncharacterized protein LOC101313964 [Fragaria vesca subsp. vesca]	Fragaria vesca subsp. vesca	2	0.242103	0.0305286	121:117
74	5.82	5.97	48.92	31.65	18.71	gi|590638131	Translation protein SH3-like family protein [Theobroma cacao]	Theobroma cacao	2	4.83059	0.00616089	121:113
74	5.82	5.97	48.92	31.65	18.71	gi|590638131	Translation protein SH3-like family protein [Theobroma cacao]	Theobroma cacao	2	2.99226	0.0318058	121:117
75	5.79	5.89	33.18	22.75	18.01	gi|470117411	NAD(P)H-quinone oxidoreductase subunit N-like [Fragaria vesca subsp. vesca]	Fragaria vesca subsp. vesca	3	0.207014	0.0331234	121:113
80	5.48	5.68	31.38	9.162	5.263	gi|595817691	hypothetical protein PRUPE_ppa002248mg [Prunus persica]	Prunus persica	2	1.6293	0.00657065	121:117
81	5.39	5.78	60.11	21.86	11.48	gi|470122167	60S ribosomal protein L13a-4-like [Fragaria vesca subsp. vesca]	Fragaria vesca subsp. vesca	2	0.331131	0.0378575	121:113
86	5.12	6.11	75.78	26.46	4.933	gi|470126953	heat shock 22 kDa protein, mitochondrial-like [Fragaria vesca subsp. vesca]	Fragaria vesca subsp. vesca	1	0.0366438	0.00641206	117:116
95	4.6	4.67	37.85	19.77	14.12	gi|470107435	isocitrate dehydrogenase [NAD] regulatory subunit 1, mitochondrial-like [Fragaria vesca subsp. vesca]	NAD	2	1.87068	0.00348068	116:113
102	4.36	4.71	37.32	8.455	8.455	gi|470108684	37 kDa inner envelope membrane protein, chloroplastic-like [Fragaria vesca subsp. vesca]	Fragaria vesca subsp. vesca	2	0.325087	0.0494819	121:113
121	4.01	4.41	54.14	21.66	13.38	gi|470116673	pheophorbide a oxygenase, chloroplastic-like [Fragaria vesca subsp. vesca]	Fragaria vesca subsp. vesca	2	7.87046	0.00135456	116:113
121	4.01	4.41	54.14	21.66	13.38	gi|470116673	pheophorbide a oxygenase, chloroplastic-like [Fragaria vesca subsp. vesca]	Fragaria vesca subsp. vesca	2	4.32514	0.00318809	121:113
121	4.01	4.41	54.14	21.66	13.38	gi|470116673	pheophorbide a oxygenase, chloroplastic-like [Fragaria vesca subsp. vesca]	Fragaria vesca subsp. vesca	2	0.122462	0.00127399	117:116
121	4.01	4.41	54.14	21.66	13.38	gi|470116673	pheophorbide a oxygenase, chloroplastic-like [Fragaria vesca subsp. vesca]	Fragaria vesca subsp. vesca	2	3.69828	0.00126767	121:117
153	3.03	3.25	63.8	12.27	6.748	gi|470121668	major allergen Pru ar 1-like [Fragaria vesca subsp. vesca]	Fragaria vesca subsp. vesca	1	0.349945	0.0280869	116:113
153	3.03	3.25	63.8	12.27	6.748	gi|470121668	major allergen Pru ar 1-like [Fragaria vesca subsp. vesca]	Fragaria vesca subsp. vesca	1	0.394457	0.0405372	121:113
153	3.03	3.25	63.8	12.27	6.748	gi|470121668	major allergen Pru ar 1-like [Fragaria vesca subsp. vesca]	Fragaria vesca subsp. vesca	1	2.35505	0.0382141	117:116
160	2.85	2.92	46.36	26.49	6.623	gi|470104065	uncharacterized protein LOC101298064 [Fragaria vesca subsp. vesca]	Fragaria vesca subsp. vesca	1	3.19154	0.027369	116:113
173	2.67	2.87	51.59	15.08	7.937	gi|470135104	26.5 kDa heat shock protein, mitochondrial-like [Fragaria vesca subsp. vesca]	Fragaria vesca subsp. vesca	1	14.1906	0.0390283	116:113
173	2.67	2.87	51.59	15.08	7.937	gi|470135104	26.5 kDa heat shock protein, mitochondrial-like [Fragaria vesca subsp. vesca]	Fragaria vesca subsp. vesca	1	12.4738	0.0411673	121:113
260	1.85	2.72	34.71	3.633	0.7064	gi|470132957	FACT complex subunit SPT16-like [Fragaria vesca subsp. vesca]	Fragaria vesca subsp. vesca	1	4.61318	0.0355687	121:113
289	1.34	1.55	36.41	4.749	2.639	gi|470112365	leucine-rich repeat and death domain-containing protein 1-like [Fragaria vesca subsp. vesca]	Fragaria vesca subsp. vesca	1	6.13762	0.00373648	116:113
289	1.34	1.55	36.41	4.749	2.639	gi|470112365	leucine-rich repeat and death domain-containing protein 1-like [Fragaria vesca subsp. vesca]	Fragaria vesca subsp. vesca	1	6.08135	0.00374222	121:113
391	0.45	0.56	53.49	5.039	0	gi|470133931	serine/arginine-rich splicing factor RS2Z33-like [Fragaria vesca subsp. vesca]	Fragaria vesca subsp. vesca	1	1.64437	0.00330517	116:113
391	0.45	0.56	53.49	5.039	0	gi|470133931	serine/arginine-rich splicing factor RS2Z33-like [Fragaria vesca subsp. vesca]	Fragaria vesca subsp. vesca	1	1.52757	0.00351339	121:113
391	0.45	0.56	53.49	5.039	0	gi|470133931	serine/arginine-rich splicing factor RS2Z33-like [Fragaria vesca subsp. vesca]	Fragaria vesca subsp. vesca	1	0.380189	0.0200696	117:116
391	0.45	0.56	53.49	5.039	0	gi|470133931	serine/arginine-rich splicing factor RS2Z33-like [Fragaria vesca subsp. vesca]	Fragaria vesca subsp. vesca	1	2.39883	0.00324216	121:117
396	0.43	0.92	19.21	2.154	0	gi|470122886	putative clathrin assembly protein At2g01600-like [Fragaria vesca subsp. vesca]	Fragaria vesca subsp. vesca	1	10.3753	0.0357335	121:117
399	0.42	0.43	18.46	6.154	0	gi|470104011	uncharacterized protein LOC101314217 [Fragaria vesca subsp. vesca]	Fragaria vesca subsp. vesca	1	87.0964	0.0188626	117:116
433	0.32	0.67	26.2	1.07	0	gi|470129261	REVERSED rop guanine nucleotide exchange factor 1-like [Fragaria vesca subsp. vesca]	Fragaria vesca subsp. vesca	1	6.85488	0.0406048	121:117
465	0.26	0.44	28.35	1.724	0	gi|470121863	REVERSED uncharacterized protein LOC101301382 [Fragaria vesca subsp. vesca]	Fragaria vesca subsp. vesca	1	0.648634	0.0475757	116:113
465	0.26	0.44	28.35	1.724	0	gi|470121863	REVERSED uncharacterized protein LOC101301382 [Fragaria vesca subsp. vesca]	Fragaria vesca subsp. vesca	1	1.61436	0.00389481	117:116
490	0.21	0.72	34.36	0	0	gi|470124035	uncharacterized protein LOC101300437 [Fragaria vesca subsp. vesca]	Fragaria vesca subsp. vesca	1	0.636796	0.0462616	117:116
506	0.19	0.71	17.61	1.344	0	gi|470134540	REVERSED G-type lectin S-receptor-like serine/threonine-protein kinase SD3-1-like [Fragaria vesca subsp. vesca]	Fragaria vesca subsp. vesca	1	0.630957	0.0223969	121:113
522	0.17	0.84	15.07	0	0	gi|645232530	LOW QUALITY PROTEIN: uncharacterized protein LOC103322761 [Prunus mume]	Prunus mume	1	6.72977	0.0337263	116:113
522	0.17	0.84	15.07	0	0	gi|645232530	LOW QUALITY PROTEIN: uncharacterized protein LOC103322761 [Prunus mume]	Prunus mume	1	4.7863	0.0350785	121:113
522	0.17	0.84	15.07	0	0	gi|645232530	LOW QUALITY PROTEIN: uncharacterized protein LOC103322761 [Prunus mume]	Prunus mume	1	6.25173	0.0341664	121:117
529	0.17	0.38	24.65	1.002	0	gi|470127015	cytochrome P450 716B2-like [Fragaria vesca subsp. vesca]	Fragaria vesca subsp. vesca	1	7.24436	0.0361021	116:113
529	0.17	0.38	24.65	1.002	0	gi|470127015	cytochrome P450 716B2-like [Fragaria vesca subsp. vesca]	Fragaria vesca subsp. vesca	1	17.8649	0.0294647	121:113
529	0.17	0.38	24.65	1.002	0	gi|470127015	cytochrome P450 716B2-like [Fragaria vesca subsp. vesca]	Fragaria vesca subsp. vesca	1	19.5884	0.0298939	121:117
530	0.17	0.38	38.22	2.222	0	gi|470124625	protein CHUP1, chloroplastic-like [Fragaria vesca subsp. vesca]	Fragaria vesca subsp. vesca	1	0.170608	0.0313322	121:113
530	0.17	0.38	38.22	2.222	0	gi|470124625	protein CHUP1, chloroplastic-like [Fragaria vesca subsp. vesca]	Fragaria vesca subsp. vesca	1	0.178649	0.027657	121:117
565	0.14	1.13	27.02	2.751	0	gi|470145892	pentatricopeptide repeat-containing protein At2g17525, mitochondrial-like [Fragaria vesca subsp. vesca]	Fragaria vesca subsp. vesca	1	0.515229	0.0291647	121:113
656	0.11	0.26	20.87	0	0	gi|694452607	beta-amyrin 28-oxidase-like [Pyrus x bretschneideri]	Pyrus x bretschneideri	1	2.96483	0.00454874	117:116
670	0.1	0.66	24.44	1.199	0	gi|470113538	REVERSED protein FAR1-RELATED SEQUENCE 6-like [Fragaria vesca subsp. vesca]	Fragaria vesca subsp. vesca	1	13.4277	0.0338128	121:117
690	0.1	0.18	38.94	0	0	gi|470120569	REVERSED protein tas-like [Fragaria vesca subsp. vesca]	Fragaria vesca subsp. vesca	1	15.1356	0.0323398	116:113
690	0.1	0.18	38.94	0	0	gi|470120569	REVERSED protein tas-like [Fragaria vesca subsp. vesca]	Fragaria vesca subsp. vesca	1	14.5881	0.0333647	121:113
723	0.09	0.36	41.77	0	0	gi|698557515	cyclin-dependent kinase G-2-like isoform X5 [Nicotiana sylvestris]	Nicotiana sylvestris	1	8.01678	0.040578	116:113
723	0.09	0.36	41.77	0	0	gi|698557515	cyclin-dependent kinase G-2-like isoform X5 [Nicotiana sylvestris]	Nicotiana sylvestris	1	7.7983	0.0383311	121:113
734	0.09	0.19	25.11	0	0	gi|470130490	REVERSED putative glycosyltransferase 5-like [Fragaria vesca subsp. vesca]	Fragaria vesca subsp. vesca	1	10.0925	0.0347112	116:113
734	0.09	0.19	25.11	0	0	gi|470130490	REVERSED putative glycosyltransferase 5-like [Fragaria vesca subsp. vesca]	Fragaria vesca subsp. vesca	1	8.70964	0.0335879	121:113
755	0.08	0.46	16.71	0	0	gi|470110556	pentatricopeptide repeat-containing protein At1g71210-like [Fragaria vesca subsp. vesca]	Fragaria vesca subsp. vesca	1	1.7378	0.0405061	121:113
