# Supplementary material for: Proteomic analysis of Potentilla fruticosa L. leaves by iTRAQ reveals responses to heat stress
Source: PLoS One. 2017 Aug 22;12(8):e0182917. doi: 10.1371/journal.pone.0182917 (PMC5568749; doi:10.1371/journal.pone.0182917)
Supplement: S4 Table — (XLSX) [file pone.0182917.s005.xlsx]

## Sheet: Table S3
S4 Table:GO annotation of differentially abundant proteins related to heat stress in P. fruticosa
Go type	Term	counts	GO_id
biological_process	response to heat	6	GO:0009408
	regulation of transcription, DNA-templated	4	GO:0006355
	defense response to bacterium	4	GO:0042742
	response to cytokinin	4	GO:0009735
	protein folding	4	GO:0006457
	transcription, DNA-templated	3	GO:0006351
	response to cadmium ion	3	GO:0046686
	response to high light intensity	3	GO:0009644
	cell redox homeostasis	3	GO:0045454
	response to hydrogen peroxide	3	GO:0042542
	chloroplast organization	2	GO:0009658
	response to oxidative stress	2	GO:0006979
	positive regulation of translation	2	GO:0045727
	translation	2	GO:0006412
	pollen development	2	GO:0009555
	defense response	2	GO:0006952
	tricarboxylic acid cycle	2	GO:0006099
	embryo development ending in seed dormancy	2	GO:0009793
	response to water deprivation	2	GO:0009414
	root development	2	GO:0048364
	response to bacterium	2	GO:0009617
	mRNA splicing, via spliceosome	2	GO:0000398
	carbohydrate metabolic process	1	GO:0005975
	oxylipin biosynthetic process	1	GO:0031408
	lipid oxidation	1	GO:0034440
	protein ubiquitination	1	GO:0016567
	intracellular protein transport	1	GO:0006886
	multicellular organismal development	1	GO:0007275
	positive regulation of transcription, DNA-templated	1	GO:0045893
	photosynthesis	1	GO:0015979
	defense response to bacterium, incompatible interaction	1	GO:0009816
	protein transport	1	GO:0015031
	protein tetramerization	1	GO:0051262
	jasmonic acid biosynthetic process	1	GO:0009695
	RNA splicing	1	GO:0008380
	regulation of multicellular organism growth	1	GO:0040014
	protein unfolding	1	GO:0043335
	response to sucrose	1	GO:0009744
	DNA repair	1	GO:0006281
	transport	1	GO:0006810
	spliceosomal complex assembly	1	GO:0000245
	oxidation-reduction process	1	GO:0055114
	leaf development	1	GO:0048366
	response to stress	1	GO:0006950
	pollen tube growth	1	GO:0009860
	ovule development	1	GO:0048481
	response to biotic stimulus	1	GO:0009607
	positive regulation of microtubule depolymerization	1	GO:0031117
	defense response to fungus, incompatible interaction	1	GO:0009817
	flower development	1	GO:0009908
	response to cold	1	GO:0009409
	isocitrate metabolic process	1	GO:0006102
	secondary metabolite biosynthetic process	1	GO:0044550
	sugar mediated signaling pathway	1	GO:0010182
	DNA replication	1	GO:0006260
	protein metabolic process	1	GO:0019538
	response to wounding	1	GO:0009611
	response to jasmonic acid	1	GO:0009753
	response to light stimulus	1	GO:0009416
	NADH dehydrogenase complex (plastoquinone) assembly	1	GO:0010258
	pollen germination	1	GO:0009846
	protein phosphorylation	1	GO:0006468
	ER-associated ubiquitin-dependent protein catabolic process	1	GO:0030433
	xyloglucan metabolic process	1	GO:0010411
	response to fungus	1	GO:0009620
	cellular response to oxidative stress	1	GO:0034599
	lateral root development	1	GO:0048527
	rRNA processing	1	GO:0006364
	circadian rhythm	1	GO:0007623
	plastoquinone biosynthetic process	1	GO:0010236
	recognition of pollen	1	GO:0048544
	post-embryonic development	1	GO:0009791
	cell death	1	GO:0008219
	response to reactive oxygen species	1	GO:0000302
	vegetative to reproductive phase transition of meristem	1	GO:0010228
	cellular response to phosphate starvation	1	GO:0016036
	drought recovery	1	GO:0009819
	xanthophyll biosynthetic process	1	GO:0016123
	glycerol ether metabolic process	1	GO:0006662
	glutathione metabolic process	1	GO:0006749
	leaf vascular tissue pattern formation	1	GO:0010305
	sulfate assimilation	1	GO:0000103
	protein processing	1	GO:0016485
	endocytosis	1	GO:0006897
	response to red light	1	GO:0010114
	auxin polar transport	1	GO:0009926
	autophagy	1	GO:0006914
	positive regulation of GTPase activity	1	GO:0043547
	sterol metabolic process	1	GO:0016125
	cell proliferation	1	GO:0008283
	regulation of mitotic cell cycle	1	GO:0007346
	regulation of cell growth	1	GO:0001558
	stem cell population maintenance	1	GO:0019827
	vitamin E biosynthetic process	1	GO:0010189
	response to virus	1	GO:0009615
	metabolic process	1	GO:0008152
	response to herbivore	1	GO:0080027
	plastid translation	1	GO:0032544
	regulation of stomatal closure	1	GO:0090333
	brassinosteroid biosynthetic process	1	GO:0016132
	microgametogenesis	1	GO:0055046
	cell fate specification	1	GO:0001708
	response to temperature stimulus	1	GO:0009266
	brassinosteroid homeostasis	1	GO:0010268
	auxin homeostasis	1	GO:0010252
	chlorophyll catabolic process	1	GO:0015996
	abscisic acid biosynthetic process	1	GO:0009688
	clathrin coat assembly	1	GO:0048268
	regulation of pollen tube growth	1	GO:0080092
	photosynthetic electron transport chain	1	GO:0009767
	root hair cell tip growth	1	GO:0048768
	fruit development	1	GO:0010154
	carbon fixation	1	GO:0015977
cellular_component	chloroplast	18	GO:0009507
	chloroplast envelope	12	GO:0009941
	chloroplast stroma	10	GO:0009570
	plasma membrane	9	GO:0005886
	chloroplast thylakoid membrane	8	GO:0009535
	nucleus	7	GO:0005634
	mitochondrion	7	GO:0005739
	plasmodesma	6	GO:0009506
	integral component of membrane	5	GO:0016021
	cytosol	5	GO:0005829
	thylakoid	5	GO:0009579
	membrane	5	GO:0016020
	apoplast	5	GO:0048046
	chloroplast thylakoid	4	GO:0009534
	vacuolar membrane	4	GO:0005774
	Golgi apparatus	4	GO:0005794
	plastoglobule	3	GO:0010287
	cytoplasm	3	GO:0005737
	cell wall	3	GO:0005618
	cytosolic ribosome	2	GO:0022626
	thylakoid lumen	2	GO:0031977
	cytosolic large ribosomal subunit	2	GO:0022625
	stromule	2	GO:0010319
	chloroplast thylakoid lumen	2	GO:0009543
	chloroplast inner membrane	2	GO:0009706
	endoplasmic reticulum	2	GO:0005783
	vacuole	2	GO:0005773
	ribosome	2	GO:0005840
	plant-type cell wall	2	GO:0009505
	extracellular region	1	GO:0005576
	intracellular	1	GO:0005622
	nuclear euchromatin	1	GO:0005719
	nucleolus	1	GO:0005730
	plastid stroma	1	GO:0009532
	endoplasmic reticulum lumen	1	GO:0005788
	endoplasmic reticulum membrane	1	GO:0005789
	plastid	1	GO:0009536
	FACT complex	1	GO:0035101
	clathrin-coated vesicle	1	GO:0030136
	spliceosomal complex	1	GO:0005681
	Golgi membrane	1	GO:0000139
	peroxisome	1	GO:0005777
	chloroplast membrane	1	GO:0031969
	mediator complex	1	GO:0016592
	nuclear speck	1	GO:0016607
	NAD(P)H dehydrogenase complex (plastoquinone)	1	GO:0010598
	pollen tube	1	GO:0090406
	coated pit	1	GO:0005905
molecular_function	ATP binding	9	GO:0005524
	zinc ion binding	3	GO:0008270
	metal ion binding	3	GO:0046872
	translation elongation factor activity	3	GO:0003746
	nucleic acid binding	2	GO:0003676
	protein serine/threonine kinase activity	2	GO:0004674
	protein kinase activity	2	GO:0004672
	poly(U) RNA binding	2	GO:0008266
	structural constituent of ribosome	2	GO:0003735
	carbohydrate binding	2	GO:0030246
	protein disulfide oxidoreductase activity	2	GO:0015035
	iron ion binding	1	GO:0005506
	heme binding	1	GO:0020037
	linoleate 13S-lipoxygenase activity	1	GO:0016165
	esculin beta-glucosidase activity	1	GO:0080082
	beta-mannosidase activity	1	GO:0004567
	beta-gentiobiose beta-glucosidase activity	1	GO:0080083
	amygdalin beta-glucosidase activity	1	GO:0047668
	4-methylumbelliferyl-beta-D-glucopyranoside beta-glucosidase activity	1	GO:0080081
	nucleotide binding	1	GO:0000166
	cellobiose glucosidase activity	1	GO:0080079
	GTPase activity	1	GO:0003924
	oxidoreductase activity	1	GO:0016491
	hydrolase activity	1	GO:0016787
	isocitrate dehydrogenase (NAD+) activity	1	GO:0004449
	rRNA binding	1	GO:0019843
	oxidoreductase activity, acting on paired donors, with incorporation or reduction of molecular oxygen	1	GO:0016705
	GTP binding	1	GO:0005525
	zeaxanthin epoxidase activity	1	GO:0052662
	zeaxanthin epoxidase [overall] activity	1	GO:0009540
	antheraxanthin epoxidase activity	1	GO:0052663
	pheophorbide a oxygenase activity	1	GO:0032441
	electron transporter, transferring electrons within the noncyclic electron transport pathway of photosynthesis activity	1	GO:0045157
	microtubule binding	1	GO:0008017
	peroxidase activity	1	GO:0004601
	beta-glucosidase activity	1	GO:0008422
	electron transporter, transferring electrons within the cyclic electron transport pathway of photosynthesis activity	1	GO:0045156
	calcium ion binding	1	GO:0005509
	monooxygenase activity	1	GO:0004497
	NAD binding	1	GO:0051287
	RNA binding	1	GO:0003723
	transferase activity, transferring acyl groups other than amino-acyl groups	1	GO:0016747
	magnesium ion binding	1	GO:0000287
	catalytic activity	1	GO:0003824
	2-methyl-6-phytyl-1,4-benzoquinone methyltransferase activity	1	GO:0051741
	calmodulin binding	1	GO:0005516
	2 iron, 2 sulfur cluster binding	1	GO:0051537
	chlorophyllide a oxygenase [overall] activity	1	GO:0010277
	ubiquitin protein ligase binding	1	GO:0031625
	flavin adenine dinucleotide binding	1	GO:0050660
	electron carrier activity	1	GO:0009055
	xyloglucan 6-xylosyltransferase activity	1	GO:0033843
	pyridoxamine-phosphate oxidase activity	1	GO:0004733
	glutathione-disulfide reductase activity	1	GO:0004362
	coenzyme binding	1	GO:0050662
	oxidoreductase activity, acting on NAD(P)H, quinone or similar compound as acceptor	1	GO:0016655
	ferredoxin-NADP+ reductase activity	1	GO:0004324
	phosphoenolpyruvate carboxylase activity	1	GO:0008964
	FMN binding	1	GO:0010181
	NADP binding	1	GO:0050661
	FAD binding	1	GO:0071949
	peptidyl-prolyl cis-trans isomerase activity	1	GO:0003755
	quinone binding	1	GO:0048038
	iron-sulfur cluster binding	1	GO:0051536
	protein self-association	1	GO:0043621
	amino acid binding	1	GO:0016597
	peroxiredoxin activity	1	GO:0051920
	1-phosphatidylinositol binding	1	GO:0005545
	Rho guanyl-nucleotide exchange factor activity	1	GO:0005089
	oxidoreductase activity, acting on a sulfur group of donors, disulfide as acceptor	1	GO:0016671
	S-adenosylmethionine-dependent methyltransferase activity	1	GO:0008757
