# Supplementary material for: Proteomic analysis of Potentilla fruticosa L. leaves by iTRAQ reveals responses to heat stress
Source: PLoS One. 2017 Aug 22;12(8):e0182917. doi: 10.1371/journal.pone.0182917 (PMC5568749; doi:10.1371/journal.pone.0182917)
Supplement: S5 Table — (XLSX) [file pone.0182917.s006.xlsx]

## Sheet: Table S4
S5 Table:The top 10 of GO enrichment of differentially abundant proteins related to heat stress in P. fruticosa.
		Enrichment (-log 10(p value))
GOTERM_CC_FAT	GO:0009941-chloroplast envelope	3.20512
	GO:0009535-chloroplast thylakoid membrane	1.99433
	GO:0016021-integral component of membrane	1.90778
	GO:0005829-cytosol	1.72536
	GO:0005634-nucleus	1.36491
	GO:0009534-chloroplast thylakoid	1.36338
	GO:0009570-chloroplast stroma	1.30236
	GO:0009579-thylakoid	1.25689
	GO:0009507-chloroplast	1.13292
	GO:0009543-chloroplast thylakoid lumen	1.08092
GOTERM_MF_FAT	GO:0003746-translation elongation factor activity		2.24797
	GO:0008266-poly(U) RNA binding		1.85365
	GO:0015035-protein disulfide oxidoreductase activity		1.58405
	GO:0004733-pyridoxamine-phosphate oxidase activity		1.14747
	GO:0032441-pheophorbide a oxygenase activity		1.14747
	GO:0010277-chlorophyllide a oxygenase [overall] activity		1.14747
	GO:0004362-glutathione-disulfide reductase activity		1.14747
	GO:0016655-oxidoreductase activity, acting on NAD(P)H, quinone or similar compound as acceptor		1.14747
	GO:0048038-quinone binding		1.14747
	GO:0045157-electron transporter, transferring electrons within the noncyclic electron transport pathway of photosynthesis activity		1.14747
GOTERM_BP_FAT	GO:0009408-response to heat			2.67021
	GO:0042542-response to hydrogen peroxide			2.50484
	GO:0045727-positive regulation of translation			2.04006
	GO:0009644-response to high light intensity			1.69171
	GO:0045454-cell redox homeostasis			1.69171
	GO:0006457-protein folding			1.5177
	GO:0009735-response to cytokinin			1.42592
	GO:0009617-response to bacterium			1.16968
	GO:0000398-mRNA splicing, via spliceosome			1.16968
	GO:0006099-tricarboxylic acid cycle			1.03685
